# Supplementary material for: Homeostatic serum IgE is secreted by plasma cells in the thymus and enhances mast cell survival
Source: Nat Commun. 2022 Mar 17;13:1418. doi: 10.1038/s41467-022-29032-x (PMC8930980; doi:10.1038/s41467-022-29032-x)
Supplement: Supplementary file 4 — Source data [file 41467_2022_29032_MOESM4_ESM.xlsx]

## Sheet: Figure 1
	Fig 1A
	Weeks	WT BALB/c										Cd1d-/- BALB/c										WT B6
	0	1	1	1	1							1	1	1	1							1	1	1
	1	37.8	10.9	15.5	10							1	1	1	1							1	1	1
	3	40.01	33.86	90.81	43.44	34.27	30.43	29.31	83.76	88.29		16.27	21.14	25.67	34.4	10.4						1	1	1	1	1
	5	218.55	107.37	102.05	207.31	291	280	142	157	196		21	35	42	65	25						1	1	1	1	1
	7	394	481	392	406	256	248	237	196.4	158.6		30.94	38.41	40.54	54.31	94.6	76					1	5.36	1	1	6.27	8.92	7.97	5.53	1	3.03
	9	345.3	345.3	237.43	493.48	450.13	560	377	217	124	176	58.6	85.2	96.5	92	36	28	32.6	48	107	86	6.1	3.79	6.43	1	10.9	5.36	4.36	1	1	1	1	1
	Fig 1B
	weeks	Sham BALB/c							Thymectomized BALB/c
	0	147.43	131.25	218.55	107.37	258	256	197	332.72	381.99	274.63	177.57	76.1	131.25	298.16	389.34	166.54	165.81	377	248	345
	1	133.435	223.649	102.05	207.31	320	286	304	194.49	225.37	95.96	27.57	26.84	23.16	106.25	294.49	45.85	49.6585	148	155	197
	2	352.09	418.603	394	295	350	386	287	196.891	73.2059	73.3588	32.7625	43.0836	43.7717	59.368	211.417	58.3741	79.0163	72	108	96
	3	499	345.3	493.48	450.13	386	559	326	211	105	210	31	45	58	73	135	156	164	86	37	48
	Fig1D
	IgE					IgA					IgG
	WT	Cd1d-/-	Il4-/-	Il4rα-/-	b6	WT	Cd1d-/-	Il4-/-	Il4rα-/-	b6	WT	Cd1d-/-	Il4-/-	Il4rα-/-	b6
	255	58	34	5	4.37	2574.64	1622.69	1995	714	1174	639	329.078	467	732	1189
	606	18	42	4	4.7	1828.93	2209.38	924	443	971	761	356.351	224	645	189
	518	31	30	9	3.9	1474.67	1496.82	1431	317	516	541	686.776	539	790	82
	551	23	158	1	2.04	2053	982	875	506	502	781	756	675	521	191
	336	54	53	1	58	1361	1353		134	2332	1305				607
	1573.03	66	368		32	905	876			2156	575				426
	1205.16	92	108		16	4115	318			2330	376				279
	2169.25	28	72		9	3111				1434	1414				776
	1573.03				13	1361				749	187				306
	1205.16				3	767				1579	178				174
	606				6	2252				1353	234				134
	345					1425				611	237				93
	311					1923					138				98
	282					1066					141
	2271					1208
	2404
	1809
	964
	1290
	Fig 1E
		Thymus				mLN			BM			Spleen
	IgM	34.7	40.6	35.5		9.91	2.7	5.65	44.7	39.1	48.9	84.7	78.4	81.5
	IgD	0.36	0.36	0.17		2.95	1.82	2.34	1.11	1.44	1.95	2.25	1.65	1.95
	IgA	24.3	25.4	27.5		64.8	82.8	78.6	35.5	43.6	34.6	8.63	9.36	9.15
	IgE	26.8	20.9	20.1	28	0.43	0.13	0.25	0	0	0.043	0.061	0.045	0.05
	IgG	7.21	7.01	9.2		17.23	15	16.1	5.32	4.38	3.99	7.9	3.45	10.56
	Fig 1F						Fig 1G
	B6	Dump	U.D.	U.D.	U.D.		CD138- B cells	0.4	0.59	0.4
		CD138- B cells	U.D.	U.D.	U.D.		CD138+ cells	10.11	11.2	13.5
		CD138+ cells	U.D.	U.D.	U.D.		NKT cells	U.D.	U.D.	U.D.
	BALB/c	Dump	U.D.	U.D.	U.D.		CD138- B cells	U.D.	U.D.	U.D.
		CD138-B cells	U.D.	U.D.	U.D.		CD138+ cells	U.D.	U.D.	U.D.
		CD138+cells	0.014	0.02	0.025		NKT cells	U.D.	U.D.	U.D.
	Fig 1H	CD138- B cells	PCs	CD138- B cells	PCs
	MHC II	6.74	9.13	12.76	39
	CD80	2.96	19	8.63	22
	CD86	1.6	4.16	3.4	4.7
	CD44	1.68	14.29	4.84	22.6
	CD138	1.04	4.56117	1.155	10.1506
	CD93	1.23	3.54	1.62	9.62
	Ly6C	0.53	7.4	2.16	49.7
	EpiCAM	1.7	2.73	2.15	3.67
	CXCR3	1.66851	3.30388	2.19847	5.77486
	IRF4	4.03	20.23	7	35.86
	Blimp1	1.06796	12.9283	1.54616	16.9059
	B220	32.1312	3.14098	33.1032	1.90983
	CD19	7.45581	4.82695	8.99065	4.8176
	CD23	7.83	1.9	8.33	1.8
	CD38	11.165	16.01	10.275	12.64
	IgM	1.51404	5.45684	2.89544	3.82281
	IgD	21.7506	0.607303	15.9051	0.57191
	CXCR5	7.07	2.76	4.85	1.68
	PAX5	23.9904	5.87821	21.4391	4.56731
	CD5	1.2	2.47	2.74	6.73
	CD43	4.87	23.36	8.88	46.22

## Sheet: Figure 2
	Fig 2A
	# IgE+ thymic PCs (X axis)	Serum IgE (ng/ml) (left Y axis)	# thymic NKT2 cells (right Y axis)
	64.07	1.41593	92.7
	481.63	11.2488	13.9
	79.46	1.12094	10.4
	104.165	13.2153	68.1
	150.54	9.47886	39.3
	244.68	32.881	41
	1009.52	193.117	89
	538.03	259.98	96
	869.43	320.944	125.4
	2169.24	727.04	960
	1573.03	788.987	567
	1205.16	531.367	623.2
	Fig 2B						Fig 2C					Fig 2E
	B6 (n=21)	B6 X F1 (n=64)	F1 (n=6)	BALB/c X F1 (n=10)	BALB/c (n=14)		% NKT2 cells (X axis)	IgE	IgA	IgG			Spl	Thy	mLN	BM	Spl	Thy	mLN	BM
	0.047	0.01659	0.43659	1.2692	0.57		49.7	9.5	51.7	20.6		WT	1.56	5	1.01	0.85	1032.08	123.465	753.756	527.109
	0.046	0.0594	0.36769	0.33	0.77		24.6	4.37	46.9	24.7			1.26	5.97	2.05	1.17	1828.57	276.16	1468.43	678.732
	0.056	0.0208	0.341	0.3245	0.21		37.8	7.75	55.2	18.2			4.63	30.6	7.56	0.43	465.087	129.525	341.873	268.793
	0.05	0.1452	0.26496	0.37	0.42		44.2	5.5	53.3	20.1			1.5	10.58	0.43		505	58	328
	0.054	0.1435	0.19195	0.4071	0.46		24	5.39	43.6	22			1.2	13.1	0	0
	0.078	0.05678	0.28359	0.3036	0.3		21.1	3.11	58.9	16.5			1.78	4.47	0.37	0
	0.024	0.04		0.2208	0.56		48	5.27	57.5	17.7			5.02	16.8	0.53	0.54
	0.019	0.22188		1.2236	0.48		43.5	12.5	66	10.9			0	10.8	2.1	0
	0.033	0.04995		0.24	0.49		47.8	6.25	53.7	17.5
	0.058	0.038		0.2376	0.28		38.9	6.52	68.1	9.48		Cd1d-/-	1.19	14.6	0.91	0
	0.057	0.11936			0.57		54.3	12.2	59.9	10.5			1.24	9.66	1.83	0.78
	0.055	0.03894			0.4		32.1	4.72	55	19.4			2.51	17.7	3.18	0.8
	0.055	0.04416			0.36		28.2	4.44	59.8	23.1			0.62	8.4	2.33
	0.051	0.08976			0.3015		21.9	3	74.2	9.7
	0.041	0.24531					23	2.78	61.3	18.9		Il4ra-/-	0	0	0	0	2308.54	349.501	1551.85	1481.36
	0.029	0.0975					15	4.42	60.6	11.1			0	0.32	0	0	11346.8	1877.89	5802.23	5415.1
	0.051	0.0561					12.3	2.06	54.8	13.2			0.084	0	0	0.085	3037.22	350.922	785.823	2331.27
	0.0252	0.06992											0	0	0	0	1112.49	230	1280
	0.02478	0.09078
	0.028072	0.015566					Fig 2G
	0.02727	0.32568						SPF						GF					AF
		0.13098					Thymus	801	506	444	1001	949		641	1175	857	672		743	303	697
		0.04008					Spleen	22	18	20				20	26	20			20	18	20
		0.03344					mLN	20	20	20	20	20		34	25	36			20	18	20
		0.1755					BM	16	18	20				18	18	20			19	18	20
		0.32181
		0.47348					Thymus	1044	1141	1183	1066	1208	535	972	1950	789			1195	362	982
		0.1134					Spleen	2174	2048	6626	5274	2345	1230	71	43	27			168	80	114
		0.096					mLN	1791	4935	2643	2603	3051	2561	157	244	124	43	63	236	139	173	35	10	10
		0.1845					BM	694	459	1184				76	196	92			58	164	82
		0.052
		0.0988					Thymus	187	178	376	234			123	162	161			139	131	117
		0.027					Spleen	1223	1547	1352	1179	1352		42	213	93			307	92	263
		0.106					mLN	294	521	234	342			150	191	101			28	119	144	20	15
		0.0924					BM	168	131	113				37	56	48			81	58	52
		0.1505
		0.0992					Fig 2H
		0.0957					IgE					IgA					IgG1					IgG2b
		0.078					NCD	AAD	NCD	AAD		NCD	AAD	NCD	AAD		NCD	AAD	NCD	AAD		NCD	AAD	NCD	AAD
		0.3551					691.811	589.87	180.17	381.57		25.52	12.78	5.37	1.61		237.5	320.833	181.25	68.75		62.324	83.405	1.137	1
		0.0504					533	533.8	508.325	167.16		26.58	15.86	4.73	2.55		215.416	962.5	90.416	127.916		102.324	83.945	1.122	1.067
		0.12075					302.61	259.8	349.47	253.94		38.42	10.43	5.18	2.16		270.416	240.416	79.583	148.75		105.567	509.72	1.13	1.036
		0.4992					630.64	189.97	531.88	433.75		27.34	13.59	6.1	1.98		845.833	213.75	71.25	99.583		244.864	104.486	1.122	1
		0.083603					315.77	528.71	198.92	193.25		29.57	14.31	8.12	2.17		207.916	187.916	102.916	81.25		109.729	122.594	1.16	1.175
		0.1175					394	358	521	441.12		16.66	17.61	3.21	1.72		184.583	304.166		68.75		448.64	142.864	1.993	1
		0.1196					481	219	248	390.64		14.22	14.61	6.52	1.91		545.833	420.833		141.25		477.29	212.432	1	1.003
		0.0876					392	450	342	449.06		16.32	18.02	4.82	2.51		232.916	820.833		144.583		125.945	151.513		1
		0.196					406		281.3	695.97		17.34	21.6		2.59		218.75					888.1
		0.279188					691.811			176.8		29.15	21.6				230.416					108.27
		0.0756					533.8			159.854		15.24
		0.0558756					302.61			107.222		36.35
		0.09905								240.556		45.2
		0.125103								244.942
		0.031383								1159.85
		0.20286
		0.0237832
		0.214742
		0.103045
		0.17842
		0.23652
		0.20349
		0.056172
		0.327756
		0.22869

## Sheet: Figure 3
	Fig 3A
		Spleen	Thymus
	DP thymocytes	Total B cells	Total B cells	PCs
	99	57.4	90.9	93
	100	43.6	84	88
	99.8	55.5	86.2	81.7
	98	52.1	96.5	89.8
	99	54.3	92.2	72.3
	99	57.4	91.6	95.8
	99	59.8	93.7	76.2
	100	40.3	88.3	93.4
	Fig 3B
		Thymic PCs			BM PCs			IgE+ thymic PCs			IgE+ BM PCs
	0	1	1	1	1	1	1	0	0	0	1	1	1
	1	2280.16	3714.88	3596.98	91	90	145	7.46	10.6	6.52	1	1	1
	2	2152.74	2931.58	2708.36	92	156	266	9.92	11.4	17.2	1	1	1
	4	11068.6	7024.81	5692.38	424	906	991	20.2	14.4	25.2	1	1	1
	7	8173.85	7556.06	6031	1712	1323	2308	41.4	35.5	31.4	1	1	1
	Fig 3C
		Donor			Host
	Kidney thymus	23	1	1	5212	7885	16157
	Host thymus	1	1	1	33061	26425	18756

## Sheet: Figure 4
	Fig 4D		Clone size	IgM	IgA	IgG	IgE		Fig 4G
	IgA	26.9	1	88.67	87.41	92.38	85.87		PC1	PC2
	IgE	40.95	2	10.56	9.5	4.76	10.7			IgA	IgE	IgG	IgM
	IgG	9.04	3>	0.008	3.1	2.86	3.22		1.28973	0.961416
	IgM	23.02							-5.41551	2.35338
									4.53198	2.34043
	Fig 4E
	IgM	IgA	IgE	IgG					3.85526	-5.85886
	0.992	0.985	0.984	0.988					-2.04303	2.51477
									-2.51647	-0.61044
	Fig 4F								-3.61295	-0.56515
	#SHM	Thymic PC	GC B						0.137745	0.889822
	0	87.1	26.68						-2.49547	0.296883
	1	4.44	25.4						5.76665	4.26089
	2	5.26	17.7						-0.44754	1.78555
	3	1.8	16.6						7.75487	0.968228
	>3	1.31	13.6						-0.68197	3.05855
									-1.65642	-2.04433
									5.80236	-0.03472
									-3.80182	3.28707
									-5.02114	1.48218
									1.2952	1.39817
									-4.53762	0.50176
									-0.42036	2.27519
									2.82544	-4.94258
									4.79108	1.30262
									8.03716	0.790606
									-1.45684	-4.14404
									0.212807	2.23111
									-3.84529	3.16578
									-4.64236	1.90414
									-3.64678	0.012431
									-3.57864	3.84232
									-4.02427	0.193853
									-3.19713	-2.15914
									-1.23481	1.75194
									8.51692	0.960291
									-3.57864	3.84232
									-2.81234	-0.95874
									-2.57165	0.136116
									-3.21651	-1.82192
									-3.00989	1.28611
									-4.84662	-2.06927
									-2.50173	2.06161
									0.508946	-0.18167
									-1.33019	-0.18532
									-4.67924	1.41687
									-3.47293	-0.9917
									0.924939	2.54112
									-3.73442	-1.45195
									5.9656	1.10064
									-0.3596	3.56881
									-4.17914	-1.38212
									3.29173	3.29649
									-2.11009	-2.44515
									-0.55805	-2.75641
									2.30221	1.57965
									-1.75125	2.59011
									6.24587	1.27131
									-1.92015	-1.6137
									-3.61295	-0.56515
									-3.80182	3.28707
									-2.21263	-1.40056
									-1.70755	0.331573
									5.51121	1.99418
									3.48532	2.96668
									-4.75064	1.98932
									0.713807	-2.04354
									0.796038	-2.94434
									3.1465	0.137834
									-3.64678	0.012431
									3.23643	1.16135
									0.800471	1.20624
									1.84106	-0.53692
									1.00461	0.370488
									-1.45684	-4.14404
									5.65213	-7.37711
									-2.12907	-2.06867
									-0.34451	-0.66548
									-3.70934	2.82687
									3.77216	3.45696
									-3.92958	0.818511
									6.84891	1.35366
									1.02366	3.35768
									-2.6898	-0.55464
									-0.81514	2.33359
									-1.32013	-1.9048
									-4.20112	-2.03251
									-5.41551	2.35338
									1.46354	-0.49981
									2.37527	3.67707
									-0.04976	3.8318
									-3.64678	0.012431
									1.63959	0.550819
									-1.00022	1.9146
									-2.49501	2.03247
									-3.64678	0.012431
									0.974035	-4.86264
									-2.52571	1.80628
									-1.23581	-6.46147
									4.53198	2.34043
									-2.92003	1.83055
									-4.40617	2.71693
									-3.80182	3.28707
									5.6503	-2.68992
									-3.64678	0.012431
									5.62791	-0.14416
									-1.01012	2.29496
									-2.92003	1.83055
									-4.73953	-1.54964
									-0.88043	0.686443
									-0.82913	1.96334
									-5.0944	0.239911
									4.28971	-3.91433
									-3.1542	-3.3347
									-3.8984	3.18684
									0.577767	-2.58072
									-1.29361	-4.84343
									-3.59271	0.220667
									-2.87094	0.650086
									-4.43212	-1.07158
									-1.2284	2.86867
									-2.82227	-3.02571
									-2.81234	-0.95874
									5.76665	4.26089
									5.59517	0.96648
									-4.64236	1.90414
									0.240419	2.74743
									1.62904	2.49826
									-2.05732	2.78294
									-0.21328	2.5598
									-5.17959	-0.9818
									1.00461	0.370488
									-2.24314	-0.03637
									-3.17022	-1.07037
									1.59469	-4.41713
									-3.70488	-3.42722
									0.070488	2.69675
									-4.91314	-1.06558
									2.51016	-3.28334
									2.83725	1.05538
									-2.91936	-0.6718
									3.95921	-4.07727
									-3.30265	-1.77339
									2.83725	1.05538
									-2.01142	2.00569
									-0.45221	-4.14291
									-0.9951	-2.04738
									-3.81002	-1.03234
									2.29773	2.41739
									-0.72659	0.878024
									3.30651	3.10178
									-1.12575	-3.36135
									-4.03643	-2.08719
									-1.85224	2.16298
									-2.79254	3.40873
									-0.15172	1.31986
									-1.74311	-0.30477
									3.7433	1.49843
									-3.81002	-1.03234
									1.15033	-7.75117
									-1.94913	-3.53303
									-2.93182	2.2427
									-4.64236	1.90414
									-0.15172	1.31986
									3.0322	2.34826
									-2.08409	3.70534
									3.95921	-4.07727
									4.64628	0.236175
									-4.64236	1.90414
									3.86428	-7.2605
									-0.81514	2.33359
									3.83809	2.05659
									1.98297	2.39837
									-3.47293	-0.9917
									2.38239	-4.71634
									2.67861	-0.77861
									-0.68262	3.23133
									2.82544	-4.94258
									-1.64927	-1.28495
									-5.41551	2.35338
									-4.63426	0.594653
									-3.47293	-0.9917
									-1.91297	2.78306
									-2.99557	-0.57305
									-4.44294	-0.64398
									7.5721	2.16695
									-1.12575	-3.36135
									5.70897	0.565549
									-0.3596	3.56881
									-0.15172	1.31986
									-4.27548	1.66299
									-0.404	-0.23966
									-3.51164	-2.06703
									-1.00022	1.9146
									0.713297	-4.28282
									-0.63459	-1.70447
									-1.55237	-1.54245
									-0.45221	-4.14291
									1.96402	1.64572
									-2.23373	0.894575
									-2.3121	2.52542
									1.31653	-0.28206
									-1.12653	-2.18643
									-1.88304	-2.007
									-3.17153	1.75126
									-2.83569	-0.07025
									-2.49951	-0.02642
									-1.43154	3.94328
									-0.21328	2.5598
									-1.45684	-4.14404
									0.52626	-0.27091
									-1.64927	-1.28495
									-3.57864	3.84232
									-3.57864	3.84232
									-1.01012	2.29496
									-3.64678	0.012431
									3.95921	-4.07727
									0.845882	0.583477
									-0.28563	0.269602
									-1.41245	-2.74963
									2.82544	-4.94258
									-1.12575	-3.36135
									5.66528	0.57945
									1.03537	-5.9605
									-0.62099	-0.16178
									0.582212	0.034277
									4.80196	2.17706
									4.50026	2.13018
									-0.25377	1.82526
									0.063018	-3.48926
									-1.45684	-4.14404
									-1.22894	2.03729
									3.95921	-4.07727
									1.08823	1.97148
									-1.32013	-1.9048
									3.40908	-0.53209
									-2.27571	2.06309
									-5.00495	1.85847
									-3.47293	-0.9917
									2.5628	-4.18475
									-4.43212	-1.07158
									-3.57864	3.84232
									-1.66016	0.004492
									3.23681	3.46437
									-1.32131	1.44524
									-2.63056	-1.54883
									5.3309	1.9611
									-1.11283	2.43118
									1.68689	0.689991
									2.41034	-1.80339
									-1.22894	2.03729
									-1.01671	2.11151
									-3.63692	2.8002
									-1.03965	0.730774
									0.602519	2.75666
									1.96655	0.079488
									-2.68042	-2.87156
									1.30348	-0.56049
									0.536844	0.354075
									3.65084	0.449076
									-3.44516	-4.27084
									-4.53762	0.50176
									-5.08154	0.478177
									-2.3716	1.16905
									3.05223	0.61326
									-3.27611	0.880802
									6.38916	-1.27644
									-3.63692	2.8002
									-3.94172	-0.96117
									-0.03981	-1.01614
									-2.63352	-1.54797
									0.650843	-3.94431
									-3.66399	-0.10248
									-1.9571	1.61504
									-1.89823	-1.79454
									-1.98333	1.70482
									0.455628	-0.19785
									-1.244	-2.04209
									0.715375	2.54287
									3.65084	0.449076
									8.03343	3.04699
									-0.5447	2.38461
									2.10481	-0.14271
									6.79272	-1.63535
									6.46641	0.988011
									7.60805	-1.22582
									-4.31112	-1.29801
									-0.44569	3.22456
									2.00357	-0.77497
									-3.33945	1.49444
									2.62984	0.632648
									-1.73901	3.11319
									-5.94998	0.351505
									-0.33327	-6.31016
									-4.26326	-1.89667
									5.35842	1.65302
									6.34411	-1.64697
									0.326945	3.13509
									-0.04523	-1.03209
									-2.64645	-1.58012
									-3.55057	0.071037
									-2.99931	1.45765
									-3.33945	1.49444
									-3.88607	0.779215
									2.55229	-0.01764
									-1.34428	1.20768
									-2.73031	-3.38401
									-1.14356	-2.22713
									-3.05154	2.47465
									-0.3982	-2.48583
									2.64924	1.58776
									-1.4312	1.26391
									-2.75568	-1.22252
									0.650843	-3.94431
									2.30221	1.57965
									-4.4806	-0.7346
									-1.10468	1.07612
									-4.38084	-1.23344
									0.643222	1.57799
									2.39656	0.527662
									0.678857	0.470256
									8.88717	2.35777
									0.225667	-0.10071
									3.65084	0.449076
									5.1305	-0.66012
									-4.31112	-1.29801
									-3.66399	-0.10248
									-2.50871	-3.02195
									-3.44516	-4.27084
									-2.3716	1.16905
									0.530364	1.47212
									-5.21097	-1.53194
									-4.75953	0.188929
									-0.11146	-0.02791
									-0.44569	3.22456
									-1.72777	-1.66989
									-2.5861	1.69061
									9.58874	-3.65769
									0.41831	-3.28892
									-0.57568	-2.7143
									0.575334	1.65161
									6.33454	-1.19684
									4.5729	3.28534
									-4.04303	-0.07656
									-0.42165	1.68107
									-3.44565	-1.02591
									4.86632	1.90854
									-2.73031	-3.38401
									-1.40155	-1.00244
									-4.22094	1.24086
									-0.85892	-0.13893
									2.53395	1.71623
									-0.06303	-1.62353
									-0.4713	-0.60567
									-1.12653	-2.18643
									-2.29937		0.325102
									-1.41245		-2.74963
									1.0177		1.57281
									-3.70488		-3.42722
									-4.57536		-1.53381
									4.51599		-1.30609
									1.34045		2.8437
									-4.26326		-1.89667
									4.02343		-3.65225
									-0.63056		0.014085
									1.59647		0.511878
									0.146369		0.683203
									-5.94998		0.351505
									6.52567		-1.85474
									5.9656		1.10064
									-3.11144		3.03989
									0.482662		4.07341
									-1.45374		0.983892
									3.05371		2.96003
									0.902795		-0.24935
									-2.27459		0.313988
									-0.9232		0.648975
									-2.84363		1.63114
									-1.48839		-2.83018
									-0.8927		0.992075
									-4.47348		-1.02664
									-3.11482		0.85161
									-5.92447		1.8008
									-4.67924		1.41687
									2.18499		2.49069
									1.28973		0.961416
									-1.32829		-0.89879
									-0.75809		-1.8816
									6.87071		-2.38907
									-2.8978		0.537577
									-3.09036		-0.78076
									-4.00823		-1.87311
									-0.07349		-6.17384
									-2.54651		-4.41147
									-0.81566		0.820639
									-1.83926		1.25237
									4.98749		1.41891
									7.85771		-1.71539
									-2.79902		-1.52965
									0.534767		2.06467
									-1.78288		2.72616
									-1.23543		-0.35089
									-0.64855		0.558427
									7.85771		-1.71539
									5.04036		1.04059
									-4.36688		1.65913
									4.02343		-3.65225
									-4.93841		1.54129
									0.902795		-0.24935
									0.028646		-1.35453
									5.70356		3.03814
									-0.5338		2.05328
									2.46668		3.19165
									2.19887		1.21176
									7.60657		0.007448
									7.11053		0.765862
									-0.9322		2.01534
									1.7692		-6.45715
									1.59234		1.07963
									-3.71219		1.80161
									-2.19856		-0.19395
									-3.21651		-1.82192
									0.854563		3.36981
									1.61428		1.29485
									1.02616		1.68047
									-1.04171		0.026355
									6.68548		1.81211
									0.005608		2.66746
									-3.68961		-0.77804
									5.70897		0.565549
									-3.76854		-0.59654
									4.73207		3.17041
									7.72668		-6.24834
									-3.22328		-1.92328
									1.86789		3.71666
									-4.31426		-0.31131
									-3.45595		-1.37671
									1.06961		2.56069
									-3.20936		2.70823
									-3.9113		0.205754
									-4.39065		-0.59926
									5.20855		0.310107
									-1.10033		-1.19887
									-2.30953		-3.7367
									0.297733		0.423203
									-1.76582		0.226228
									-0.59958		2.49816
									-1.71636		0.975208
									-2.91711		-2.00553
									1.59647		0.511878
									4.76768		-0.03188
									5.30339		0.816341
									0.341431		0.238735
									-0.11237		-2.5247
									1.83949		3.82032
									6.20971		2.59574
									-4.489		-0.31826
									-2.77399		1.69494
									3.58401		2.23165
									-1.84851		1.77264
									-2.35097		0.496991
									3.17383		-0.66997
									0.005608		2.66746
									-3.59271		0.220667
									-3.37931		-1.00397
									0.413093		-3.81973
									5.7626		1.66085
									-4.11717		-0.36038
									-3.76854		-0.59654
									0.252528		1.69112
									-3.56115		-1.1849
									-1.78288		2.72616
									-0.23992		0.645965
									-0.38535		-1.86776
									-3.60887		-2.17716
									-2.21905		-0.89337
									3.20103		-1.44538
									-5.92447		1.8008
									-1.73081		-0.58226
									1.17105		-5.5236
									-2.96054		3.36463
									3.0979		0.286665
									-3.68269		1.04046
									6.52567		-1.85474
									-4.44191		-1.54783
									8.30021		3.05349
									-4.54185		2.72759
									1.33211		1.18031
									13.8663		-1.74652
									3.22509		4.13727
									-1.84851		1.77264
									-4.01419		2.20373
									0.790602		0.792959
									2.46668		3.19165
									7.92971		0.495152
									1.06961		2.56069
									-4.13115		-0.07801
									5.70897		0.565549
									-1.61989		-0.31945
									-0.70587		3.18119
									-1.81988		-2.82962
									-2.54033		-1.12342
									6.52567		-1.85474
									-4.9523		1.3359
									-1.52098		-1.36476
									-0.07349		-6.17384
									-2.69993		0.844018
									-0.07349		-6.17384
									7.11053		0.765862
									-1.12773		-3.389
									-1.35534		1.24617
									0.501289		-2.85176
									2.65265		3.13524
									0.559478		-3.18308
									-1.1908		-1.94275
									7.11053		0.765862
									-1.52098		-1.36476
									2.63717		-0.13364
									-3.58271		-0.0733
									4.95027		1.10717
									7.5722		2.50858
									-3.12904		-0.65157
									-0.80276		1.87333
									5.02661		-0.38313
									-5.56059		0.250121
									-4.05261		0.188919
									0.269973		2.4282
									-2.08342		-2.40378
									-5.11808		1.24203
									-0.31035		2.31092
									-5.92447		1.8008
									-2.92003		1.83055
									-4.28454		0.256153
									0.790602		0.792959
									-5.92447		1.8008
									-0.73471		-1.4235
									-1.78041		3.19125
									-2.92992		2.06762
									-1.1908		-1.94275
									8.50252		0.459531
									0.204418		-1.88261
									2.51807		3.98211
									-3.06062		0.940961
									6.20185		-1.2979
									0.157616		-5.33551
									-4.16183		-2.31521
									5.80236		-0.03472
									-4.25032		0.559619
									-0.77652		-0.34191
									-4.48275		2.43284
									-0.26384		0.699515
									4.73207		3.17041
									2.56155		-2.13243
									-2.09113		0.767952
									2.80294		1.91911
									1.20257		0.741087
									0.835034		1.53687
									7.11053		0.765862
									-2.98278		-1.4214
									-1.48839		-2.83018
									-1.67372		1.96705
									1.64321		2.89347
									-1.0917		-4.92588
									4.39647		1.51484
									2.38239		-4.71634
									-2.53921		2.36143
									-4.41011		-2.92566
									1.71765		-3.01598
									-3.36221		-0.92767
									-0.5823		-3.6218
									6.62933		0.475392
									1.61428		1.29485
									7.5722		2.50858
									1.96655		0.079488
									-4.12916		2.46575
									2.80294		1.91911
									3.93526		-2.12928
									-3.71977		-3.0161
									-0.90096		3.17299
									-0.8927		0.992075
									7.61782		3.46313
									-0.83493		-0.25164
									4.55329		0.434817
									-1.16674		0.474971
									-0.10003		-1.60632
									-4.67924		1.41687
									0.943105		3.03388
									-4.00989		1.01521
									-2.01342		2.10272
									2.5628		-4.18475
									2.63717		-0.13364
									-3.84626		-1.07038
									-2.8978		0.537577
									-4.21508		-0.42718
									-2.3027		0.678991
									-2.93774		-2.45906
									-2.54651		-4.41147
									5.80236		-0.03472
									-2.81033		-3.66174
									-0.75809		-1.8816
									-2.35129		3.05314
									-3.37101		3.01517
									3.35918		2.74596
									-1.8567		1.3141
									3.18078		-1.76353
									1.23601		2.59253
									0.252528		1.69112
									-0.66751		-0.77936
									-1.52098		-1.36476
									-1.25967		3.07081
									-1.9607		-0.90681
									0.626952		-4.2709
									-5.00957		0.330102
									2.74599		-0.15846
									13.8663		-1.74652
									7.74156		-2.54982
									-3.14674		-2.27296
									-2.48001		1.76841
									-3.55645		1.63194
									-2.34282		-1.33536
									-1.52098		-1.36476
									6.46802		3.49179
									-2.54033		-1.12342
									6.79964		1.99546
									-1.83926		1.25237
									0.194526		1.96534
									-0.24737		2.75131
									-4.95562		-1.20796
									-1.71636		0.975208
									-5.94998		0.351505
									-2.02266		2.67956
									1.57168		2.61337
									-5.02114		1.48218
									5.42118		0.856942
									-2.68888		2.17373
									-3.69316		0.171404
									1.59647		0.511878
									-3.30526		0.673482
									-3.77143		-0.72976
									-1.78288		2.72616
									5.70897		0.565549
									-0.5532		4.0415
									6.45017		2.99694
									-3.94388		0.054502
									0.576754		-0.93732
									3.40936		2.87294
									1.03453		2.07228
									-2.33963		-2.00838
									-1.4405		0.971766
									-2.29841		1.70508
									-4.26326		-1.89667
									-1.56543		-2.88017
									5.93623		-1.17654
									-2.8978		0.537577
									3.93526		-2.12928
									-3.12974		0.577698
									1.2643		0.656279
									2.5628		-4.18475
									-1.65537		2.87853
									4.75198		-9.83518
									-1.35252		-1.77722
									-3.2257		1.94953
									-2.93272		-3.93996
									6.8254		0.356001
									2.5628		-4.18475
									2.63717		-0.13364
									-4.46233		-1.7756
									-0.62954		-2.31099
									-2.04954		2.19125
									-2.2347		0.587923
									-0.93234		-1.40058
									-5.92447		1.8008
									-3.31003		2.97999
									-0.04941		1.03101
									-2.21677		3.31478
									4.73207		3.17041
									8.2071		-6.09595
									7.61782		3.46313
									2.47562		0.828669
									0.610418		1.01784
									1.0177		1.57281
									-0.67901		-2.70818
									2.31737		0.137144
									-3.58271		-0.0733
									3.42042		0.04732
									1.59647		0.511878
									-2.34282		-1.33536
									-1.75125		2.59011
									-2.27459		0.313988
									0.491748		0.755322
									-1.09183		-0.54293
									2.86141		1.71482
									-5.01796		1.78169
									5.80236		-0.03472
									-5.01796		1.78169
									2.30833		3.10456
									2.67221		-2.15947
									1.08823		1.97148
									-2.54651		-4.41147
									4.50491		3.25385
									-1.61769		1.65071
									-2.54651		-4.41147
									-1.36651		-1.28817
									6.68548		1.81211
									-2.59774		-2.86307
									-1.40138		-4.95576
									0.269973		2.4282
									1.06961		2.56069
									5.02526		1.65692
									-3.69657		0.805615
									-0.94703		0.039378
									-1.33633		2.32595
									-3.07224		-2.40431
									0.290013		2.77579
									-0.75809		-1.8816
									0.355534		0.939269
									-5.92447		1.8008
									-0.15097		1.78438
									7.60238		2.28925
									-0.38423		3.16821
									9.24653		-2.21532
									-3.07224		-2.40431
									-2.01554		-3.2772
									0.253172		-7.44024
									1.28973		0.961416
									0.269973		2.4282
									1.6165		2.01863
									-3.59271		0.220667
									1.48896		2.97688
									5.04036		1.04059
									-1.91932		-1.54331
									-2.37113		-1.7645
									2.80294		1.91911
									-5.92447		1.8008
									1.36817		2.40856
									1.52402		-4.62457
									0.010312		1.82532
									-2.92501		-1.01602
									2.63717		-0.13364
									-0.4299		3.31065
									-4.75953		0.188929
									-1.86796		-1.96276
									-4.38873		0.861959
									1.82601		-1.3653
									-4.18498		0.889202
									-4.9984		0.14169
									-2.80408		2.42548
									-1.8287		2.91861
									-2.67841		0.771782
									-4.9984		0.14169
									5.59018		-1.7231
									-2.80408		2.42548
									-1.01086		0.009427
									-1.23645		-1.82403
									1.91502		-3.15523
									5.0768		-3.03751
									-4.68294		1.41496
									-1.32895		-0.79371
									-3.86568		1.13419
									0.624128		1.45674
									-0.60459		-5.85187
									-3.22363		-1.21064
									10.5162		0.167679
									0.469215		-2.93024
									-4.28477		-0.99374
									-2.50356		-0.79106
									4.0251		2.69428
									-4.00196		-1.6999
									1.02388		-3.5748
									1.48773		-5.39117
									1.1223		-0.41735
									-1.64628		-0.78927
									-0.40511		3.82766
									-2.23284		-0.16038
									1.05922		-3.09964
									1.87838		3.47267
									-0.82912		2.64833
									-1.20751		-0.74956
									-0.40511		3.82766
									0.621001		-3.90342
									-4.9984		0.14169
									-3.86568		1.13419
									-3.59496		2.28608
									4.39218		1.08409
									0.874872		3.33635
									3.07063		2.92954
									-3.44621		1.45531
									-0.01926		2.92103
									1.41384		0.581684
									1.49738		-3.37767
									-4.84508		1.36264
									-2.89586		-0.20971
									1.05922		-3.09964
									-1.09561		-0.08966
									-0.97783		3.57561
									-5.25437		0.100354
									-0.87257		3.09657
									2.19189		2.50209
									3.43241		3.42381
									0.650843		-3.94431
									7.35227		0.61579
									7.1007		3.16928
									1.87838		3.47267
									-3.30478		-2.06845
									-4.9984		0.14169
									-2.53074		-2.55371
									-2.95314		-4.30367
									-3.29625		-2.23205
									0.835183		1.46485
									-0.50411		-2.78172
									-3.86568		1.13419
									1.76855		2.19453
									-4.9984		0.14169
									7.53715		1.54647
									-4.3722		1.34595
									-1.4363		-2.74895
									-2.78358		-0.42304
									-0.56276		-5.78405
									-3.6956		2.31425
									-0.71175		-2.14584
									-3.74804		-1.72826
									5.48954		-6.8117
									-0.01926		2.92103
									-0.96807		0.539384
									-5.21097		-1.53194
									1.77286		-2.08831
									-1.30964		-4.49193
									-0.40511		3.82766
									-4.37021		0.37913
									2.76599		2.23963
									-0.29481		1.4381
									5.2494		1.79617
									-3.02887		-0.35925
									-4.9984		0.14169
									0.020303		-1.00374
									0.831878		1.85895
									-0.72783		1.57507
									-3.50734		-1.30143
									-4.38873		0.861959
									3.56456		0.670132
									8.10702		3.00402
									-4.9984		0.14169
									0.186551		2.29341
									-2.75361		-2.20252
									-3.30478		-2.06845
									-4.06118		1.74184
									1.22509		0.209833
									-1.7888		-2.17239
									0.536844		0.354075
									1.14311		2.89244
									-4.9984		0.14169
									1.14311		2.89244
									4.27399		3.13442
									-3.86568		1.13419
									-2.34235		-0.80683
									-1.09062		-2.23014
									1.15267		1.26819
									3.82327		-0.36616
									0.424452		1.70074
									0.874872		3.33635
									13.4991		0.236541
									3.53185		-6.22215
									-3.56115		-1.1849
									4.01734		-6.72204
									-2.7168		-0.26883
									-3.31069		-2.61279
									3.93798		2.38417
									8.2885		-1.26835
									4.815		2.11728
									6.8487		1.86456
									-0.40511		3.82766
									-1.30816		-2.84816
									4.27399		3.13442
									-1.9301		-3.22422
									0.671007		2.31183
									5.65128		-1.44418
									-1.93935		0.91709
									-1.35866		-3.45473
									3.14903		-6.04865
									-1.13035		2.70464
									-4.04303		-0.07656
									8.10702		3.00402
									-5.94998		0.351505
									3.16275		1.76578
									9.00534		-0.55246
									-3.02108		0.254307
									0.687298		-1.04131
									-3.95206		-0.18152
									-3.43405		0.862891
									-2.48001		1.76841
									1.11378		2.74843
									-2.37587		1.12688
									3.64961		-2.1439
									-3.13193		1.4708
									-4.08456		-1.2792
									-4.8226			1.60087
									-5.31053			-0.78636
									2.82544			-4.94258
									-0.78755			-4.76107
									-3.21895			-2.52323
									-3.25173			-2.94118
									-4.3523			-0.15703
									0.337615			1.98284
									-3.04865			1.26698
									-4.44233			-3.07338
									2.30104			-3.27241
									5.81458			-3.06372
									-1.79075			-2.94383
									-3.25173			-2.94118
									-1.59565			-2.44656
									-0.66258			0.264638
									1.16067			-1.4024
									2.30104			-3.27241
									-2.88284			-2.31967
									2.44162			-0.36367
									2.82544			-4.94258
									1.279			-4.6033
									-4.8226			1.60087
									-2.29845			-4.44885
									1.46606			0.809413
									-0.27302			-0.21988
									-0.404			-0.23966
									12.3634			-6.09529
									-0.25194			-5.14014
									2.44162			-0.36367
									-4.74571			0.55323
									-4.43448			1.28858
									-4.44411			2.79308
									-0.62228			1.14677
									11.1422			0.504423
									-4.6059			0.181806
									-1.04581			0.727271
									-4.39022			-0.7116
									-4.06946			-1.05111
									2.50895			1.97885
									-0.9232			0.648975
									1.06961			2.56069
									2.30104			-3.27241
									-3.98465			1.88594
									-4.74571			0.55323
									5.22778			-1.31527
									-4.66693			0.499348
									4.2064			0.797326
									5.81458			-3.06372
									2.44162			-0.36367
									5.09901			2.59079
									-4.44005			-0.64517
									6.75139			0.310154
									3.4393			1.46927
									0.05709			-4.91493
									-1.57794			1.17879
									-4.45322			2.12114
									2.15475			0.830439
									2.72642			1.15957
									-4.44233			-3.07338
									-3.76			-2.95139
									-3.88607			0.779215
									-2.2606			-0.22301
									0.284929			0.039066
									1.81491			-0.37125
									0.577767			-2.58072
									-2.33786			2.61908
									-4.49287			-0.7773
									6.16169			-0.30044
									7.51707			-0.69868
									-4.19972			-1.94786
									0.24101			1.9114
									0.24101			1.9114
									3.00458			-0.03047
									-4.47584			-1.7957
									0.24101			1.9114
									-3.15611			-0.88539
									-0.17459			1.80236
									5.22778			-1.31527
									0.24101			1.9114
									3.12309			-1.29556
									-1.36723			2.69743
									-2.65256			-0.93251
									3.43407			4.32136
									-1.54588			1.73557
									0.088306			0.045511
									2.47779			-1.10682
									-2.32081			2.80566
									-1.8895			2.94859
									-1.71719			-2.94504
									-5.03575			0.460771
									1.63787			0.883402
									2.83028			1.23269
									1.03436			1.36056
									4.99599			2.51145
									-2.24537			-2.49481
									2.1351			-2.18637
									-3.54063			1.43003
									-4.55683			-0.49062
									7.78551			1.90489
									-5.48448			-0.12706
									-5.48448			-0.12706
									-4.66246			2.22843
									0.657509			-0.20804
									-0.51525			4.59425
									-1.69557			-4.40182
									-1.68126			-5.34735
									-0.9578			-0.85176
									1.15267			1.26819
									4.951			1.70968
									-0.24537			-0.54655
									5.56572			2.25202
									3.55646			2.77915
									-0.72145			-1.34276
									-0.51525			4.59425
									-3.31809			-0.39993
									9.08151			-4.28027
									3.57477			-0.88251
									1.98997			1.69935
									-4.84508			1.36264
									-1.39852			2.66029
									-4.17914				-1.38212
									-1.49128				-4.23265
									-0.65347				3.86372
									-1.5786				3.12969
									7.87414				-1.295
									0.84292				0.406084
									-3.25632				2.04149
									-4.44316				-1.34382
									-1.76935				0.006994
									10.4724				-3.70784
									3.08119				2.44083
									-0.74533				-1.37546
									-1.4443				0.670338
									9.85984				-2.04186
									6.5229				2.94213
									6.24692				1.10547
									3.08974				1.92144
									-5.59807				-0.39375
									-0.20942				-0.5203
									-2.3036				-1.29097
									4.41742				-1.41156
									2.46818				-3.53967
									3.63536				2.7072
									8.64543				0.935404
									3.00138				0.92059
									-2.63352				-1.54797
									-0.53117				-1.80009
									1.63658				2.04355
									-0.35804				0.710444
									-2.05849				0.541436
									-0.37575				-4.72731
									5.31692				2.50894
									4.57587				-0.20291
									5.25123				-3.19994
									-2.97643				-2.62717
									-5.41918				1.52438
									-0.1468				-5.43993
									-4.67366				0.078228
									-4.61984				-1.37482
									-1.61336				3.47529
									0.200134				-2.62234
									5.31692				2.50894
									5.52761				2.66344
									2.86796				-0.11979
									-5.82581				1.60898
									6.43316				0.415059
									-1.82618				-2.06452
									4.19995				3.20175
									-4.74984				1.19696
									-3.90254				0.990559
									-3.80219				1.87125
									4.17612				2.09428
									-2.92735				-1.46067
									-0.71962				-4.1221
									-4.43212				-1.07158
									2.74904				0.823032
									-3.85618				-3.02719
									0.018727				-2.23147
									-1.92784				-3.0109
									-3.30381				-2.03926
									9.94121				1.67614
									-0.78632				1.16107
									-2.95399				0.245488
									-0.38742				-4.10735
									-1.47281				-3.31971
									-3.77236				-2.58655
									-1.72777				-1.66989
									-4.94276				0.053422
									-0.73228				3.71871
									8.8848				0.224489
									-2.63279				2.09614
									0.65939				-1.60778
									-3.26912				1.29276
									9.94121				1.67614
									-2.46503				0.116432
									5.7814				0.922833
									0.644196				1.21224
									0.39229				3.30892
									13.0732				-5.24445
									-5.59807				-0.39375
									-2.92735				-1.46067
									14.2877				-1.95968
									4.91522				1.32741
									-3.79103				1.94081
									2.38693				-4.04045
									2.12584				-1.42182
									2.66984				2.34136
									7.11914				-0.40793
									2.18074				3.92848
									2.54155				1.02315
									-5.48253				1.53708
									-0.71962				-4.1221
									1.20998				-7.81232
									-3.38582				0.390023
									9.083				2.15285
									9.47655				-0.87615
									4.23268				3.55885
									6.18201				2.86647
									-1.12181				2.26417
									-0.8029				3.13949
									-0.74533				-1.37546
									2.26708				2.60566
									6.16019				-1.06547
									5.21702				1.68665
									4.79556				-1.65952
									-0.81632				-2.42533
									-3.73148				0.582851
									-3.55706				-0.98602
									-5.02866				2.28652
									-1.58087				-4.56393
									-4.25662				0.935711
									-0.89453				1.28764
									-3.30702				-0.89249
									-0.60852				2.58364
									-1.75181				-2.41286
									-4.5167				2.58654
									-3.15611				-0.88539
									0.84292				0.406084
									1.01266				-1.5318
									-1.89841				-1.28289
									-1.44969				-4.75365
									0.119566				2.64622
									-0.37575				-4.72731
									7.83013				1.95242
									-3.13262				-3.39842
									2.44162				-0.36367
									4.17421				2.07991
									-2.95399				0.245488
									7.63883				-2.36505
									-5.48253				1.53708
									-0.15172				1.31986
									-3.28913				-1.98173
									6.26242				2.81955
									1.97409				-1.66913
									-2.35335				2.78877
									14.3093				-0.1251
									4.76411				-0.51507
									1.42167				-6.97808
									2.80928				2.75199
									0.661593				1.95763
									-3.90254				0.990559
									-4.00267				-0.46871
									-1.41359				-2.79952
									6.14423				0.578975
									0.639064				-2.29531
									8.34893				-9.32172
									0.114246				-1.64643
									6.33236				1.92966
									-4.41169				-0.39796
									-3.80415				-1.78828
									-3.80219				1.87125
									1.48276				-3.22183
									0.215154				-1.10046
									2.82544				-4.94258
									8.08068				-3.10227
									8.61696				-1.4321
									2.02674				2.43253
									8.8848				0.224489
									-3.05061				1.86734
									-0.66834				1.92753
									1.96655				0.079488
									-0.81613				1.38546
									-3.92958				0.818511
									2.09218				-4.71856
									1.1079				1.41398
									-4.66246				2.22843
									-1.47281				-3.31971
									1.4229				2.34001
									5.86546				1.53122
									-3.74875				-2.9098
									-3.05061				1.86734
									-0.17209				-0.62612
									-0.71962				-4.1221
									-1.36723				2.69743
									-1.44969				-4.75365
									-4.74819				2.17686
									-0.56553				-0.10812
									-0.70893				-3.72383
									-1.75181				-2.41286
									-4.5117				-2.32841
									-4.74819				2.17686
									8.08068				-3.10227
									-1.44969				-4.75365
									5.30917				0.642694
									-0.60852				2.58364
									3.42494				2.68797
									0.408817				-3.78417
									4.16678				-0.75721
									4.3106				1.08472
									6.16019				-1.06547
									-1.61769				1.65071
									0.749119				2.32408
									2.82544				-4.94258
									-0.60167				-1.79047
									-2.96966				-0.46212
									3.50522				-2.81107
									2.38693				-4.04045
									-0.03823				0.424451
									-1.61336				3.47529
									-3.33945				1.49444
									9.85984				-2.04186
									-1.90017				1.30181
									0.913172				-3.49703
									5.31692				2.50894
									-0.02097				-1.0678
									-1.90211				-2.75124
									4.08912				1.6729
									4.46555				-0.24365
									-3.77715				-2.56611
									-3.05154				2.47465
									0.355732				-3.62911
									-5.48253				1.53708
									-1.44969				-4.75365
									-1.91762				2.44043
									-1.61386				-0.64006
									-2.37498				2.54444
									-1.52656				-3.56158
									2.60637				2.57823
									-1.5786				3.12969
									-4.3205				-1.97125
									0.39229				3.30892
									-1.76935				0.006994
									5.44699				-2.05941
									-2.09055				3.20118
									2.53609				2.18125
									-0.70019				0.063116
									3.76849				1.75101
									4.01077				0.458147
									-2.06415				2.82104
									-2.30673				1.0926
									-4.44233				-3.07338
									-2.76892				-3.17836
									-4.62472				-1.18391
									-0.18942				-0.71592
									-0.34225				3.07243
									-2.33412				-1.72213
									-4.27611				-0.48864
									-2.82296				-2.12017
									-2.31698				-2.15466
									5.5876				-1.1725
									0.316588				-0.42213
									3.96776				-4.19674
									10.2687				1.20634
									-0.21895				3.62631
									5.21152				0.917368
									1.56366				2.19261
									2.68653				-8.81098
									-1.11365				2.27588
									3.27113				1.75999
									3.0221				-2.37671
									1.89349				3.25323
									-4.27611				-0.48864
									-3.65968				0.355609
									3.90709				1.99972
									-1.40741				1.64332
									-2.44321				1.74817
									-0.20942				-0.5203
									3.28561				2.38291
									-2.26469				-3.94622
									-2.25004				-1.01978
									-1.31159				1.05244
									5.63783				2.52556
									2.51536				-4.98273
									10.9551				0.54981
									0.00988				-1.80995
									0.705144				-3.2148
									-3.64084				-3.8376
									1.81408				-0.40009
									3.84624				0.46297
									1.88414				0.347443
									-2.87883				0.913211
									-2.50356				-0.79106
									4.41569				2.68833
									1.10947				2.78162
									-0.45098				0.892921
									-5.81118				1.10019
									-0.80004				-1.35867
									-2.79793				0.344537
									-0.48847				0.422557
									-2.79793				0.344537
									2.75676				3.52252
									2.88728				-4.38648
									4.60461				0.202046
									1.33846				0.668652
									2.53975				-1.21993
									6.46032				1.4411
									8.61696				-1.4321
									-2.79872				-2.52344
									2.08887				4.77969
									-3.64204				2.30313
									-0.97109				2.78413
									2.94131				2.53792
									0.620794				-1.16885
									-1.01028				-2.22167
									-4.39159				1.20623
									2.08887				4.77969
									6.27854				0.041153
									0.534782				3.5619
									-2.06415				2.82104
									-1.31615				-0.82357
									-3.6713				1.05537
									-1.86185				-2.22826
									10.5745				2.08606
									1.3998				-5.26674
									0.608353				2.3188
									-1.22828				-2.29776
									-0.93982				-2.32888
									-3.83019				-0.31091
									0.734885				2.63897
									-0.98095				-2.39417
									-1.95983				2.28136
									-2.48001				1.76841
									-0.88571				2.70274
									0.734885				2.63897
									2.1546				1.32311

## Sheet: Figure 5
	Fig 5E
		WT									Icosl-/-							Cd4creBcl6fl/fl
	Thy	4329.53	5575.95	4540.85	1934	2563	1417	1760			3235	1550	2050	2015	2599			4576.9	2030.11	4107	5261	1245	1933
	PPs	18596	12511	5308	7292	6090	15980	15210	30063	31222	548	1172	1019	830	1870	2288	1261	2193	1159	1695
	Spl	100904	159903	105919	70332	62123	61131	59381			61332	52123	53452	44938	28132			61647	67208.6	36433.4	36765	23655	30472
	Thy	1268.59	1712.6	1755.73	926	319	694	799			544	313	1054	177	404			1573.6	840.333	1124.22	404	284	1944
	PPs	3568	2327	3351	5712	5618					142	425	201	381	333			765	437	634
	Spl	11627.7	15061.9	10979.3	12412	10949	5355				1284	1826	1535	1546	2568			4454.81	9709	2592	3035
	Thy	223.444	584.952	193.339	183	79	73	125			716	267	326	257	1063			269.229	74.8812	155.478	1218	240	108
	PPs	5836	4251	4856	11653	13296					130	337	251	431	271			765	437	634
	Spl	10590.6	17182	11549.6	5256	6900	5338				5222	9075	6581	4328	5189			1837.24	1467.32	298.092	1165	939	1029

## Sheet: Figure 6
	Fig 6B
	Host thy	Kidney thy	Host thy	Kidney thy
	27.6	0.11	1.28	0.34
	22.4	0	0.76	0.28
	24.8	0	1.09	0.23
	Fig 6C
	Time (min)	Sham PBS			Sham OVA-Alum							Graft+thx PBS			Graft+thx OVA-Alum
	0	-0.133333	-0.0333333	0.166667	0	-0.4	0.4	0	-0.166667	0.0333333	0.133333	0.2	0	-0.2	0.333333	0.133333	-0.46667
		-0.133333	0.166667	0.366667	-0.6	-1	-0.5	-0.6	-0.766667	-1.06667	-0.766667	0	-0.4	-0.4	-0.06667	0.033333	0.433333
	10	-0.0333333	-0.333333	-0.133333	-1.3	-1.8	-1.4	-1.3	-1.76667	-2.16667	-1.56667	-0.6	-0.5	-0.2	-0.46667	-0.46667	-0.56667
		-0.0333333	0.166667	-0.533333	-1.5	-2.2	-1.5	-2	-2.66667	-2.06667	-2.56667	0	-0.4	-0.2	-0.86667	-1.36667	-1.06667
	20	-0.333333	0.666667	-0.233333	-1.1	-2.6	-2.2	-1.7	-2.26667	-3.16667	-2.86667	0	0.2	-0.4	-1.26667	-0.86667	-1.56667
		-0.633333	0.166667	-0.133333	-2	-2.2	-1.1	-1.8	-3.36667	-2.96667	-3.16667	-0.6	0	-0.2	-1.06667	-1.76667	-1.76667
	30	-0.0333333	-0.0333333	0.366667	-1.7	-2.7	-2.6	-2.1	-3.06667	-3.06667	-3.46667	-0.4	-0.3	0.2	-1.46667	-2.26667	-2.56667
		0.166667	0.666667	0.166667	-2.1	-2.7	-3.2	-3.4	-3.16667	-3.76667	-2.76667	-0.5	-0.6	-0.2	-2.36667	-2.96667	-1.46667
	40	0.366667	-0.0333333	-0.333333	-3.6	-3.6	-3.3	-4.1	-3.86667	-3.16667	-3.16667	0.2	0	0.1	-2.86667	-2.56667	-1.66667
		-0.633333	-0.0333333	-0.133333	-4	-4	-3.4	-4.1	-3.46667	-4.36667	-3.36667	-0.5	-0.4	-0.2	-1.86667	-3.16667	-3.06667
	50	0.166667	0.366667	0.466667	-4.3	-4.5	-3.7	-4.5	-4.06667	-4.76667	-3.86667	0.2	0	-0.4	-2.86667	-2.06667	-2.96667
		0.666667	0.366667	0.566667	-4.1	-4.5	-4.7	-4.9	-4.96667	-4.36667	-4.16667	-0.2	-0.3	-0.4	-3.16667	-2.86667	-2.46667
	60	-0.0333333	0.166667	0.666667	-4.6	-4.7	-4.4	-5.4	-4.56667	-4.76667	-5.16667	0	0.2	0	-2.46667	-2.56667	-2.96667
	70	0.166667	0.366667	0.366667	-4.1	-4.6	-4.6	-4.6	-2.56667	-2.66667	-2.06667	-0.4	0	0.1	-0.3	-1.8	-1.3
	80	0.466667	-0.0333333	-0.333333	-1.2	-1.6	-3	-1.2	-0.666667	-0.866667	-0.966667	-0.3	0.1	-0.6	-0.3	-1.8	-1.3
	100	0.166667	0.566667	0.366667	0.3	0.5	1.1	0.4	-0.166667	1.03333	0.0333333	0.2	0	-0.1	0.6	0.2	-0.4
	Fig 6D	Sham				Graft+thx OVA-Alum
	PBS	0.256	0.256	0.256		0.256	0.256	0.256
	OVA-Alum	220.8	290.8	167.46	320.8	145.46	136.13	111.46
	Fig 6F
	Recipient	Immunized donor				Unimmunized donor
	WT	11.8	14.6	13.2	15.5	0	0.1	0	0.1
	Cd1d-/-	0.7	1.2	3	3.5	0	0	0	0.1

## Sheet: Fig S2
	Fig S2A							Fig S2B
	IgM	IgA	IgG2b	IgG3	IgE	IgG1		IgA		IgG1		IgG2b
	4.36196	1.53843	0.328877	0.718002	4.75472	6.76343		WT	Cd1d-/-	WT	Cd1d-/-	WT	Cd1d-/-
	4.79112	1.142	0.294685	0.506536	4.4717	7.25554		17.0149	30.1492	217.321	331.607	62.6667	157.667
	5.64483	1.21155	0.281167	0.541271	5.77359	9.44738		15.8209	27.7612	276.25	294.107	22.6667	92.6667
	4.50046	1.33673	0.258902	0.41834	4.98113	8.25301		16.4179	23.5821	219.107	353.036	51	117.667
	3.6666	1.14547	0.219144	0.509989	4.86792	7.79519		11.6418	20	258.393	176.25	39.3333	12.6667
	4.03636	1.35064	0.228686	0.485912	4.41509	10.3068		11.6418	16.4179	335.179	215.536	27.6667	4.33333
	3.66848		0.208011	0.473956	5.20755			14.6269	10.4478	276.25	242.321	29.3333	27.6667
	4.07113		0.163482	0.489338	3.96227	6.93243		20.597	15.8209	783.393	242.321	51	131
	4.23833		0.138036	0.388522	4.13208	6.92374		14.6269	16.4179	878.036	256.607	49.3333	79.3333
	3.29496		0.123723	0.423345	3.84905	7.07177
	Fig S2C	WT B6									WT BALB/c									Cd1d-/- BALB/c
	Mature transcript	Spl	Thy	mLN	PPs	pLN	Liver	BM	siLP	cLP	Spl	Thy	mLN	PPs	pLN	Liver	BM	siLP	cLP	Spl	Thy	mLN	PPs
		U.D.	1.98	4.11	U.D.	U.D.	U.D.	U.D.	U.D.	U.D.	U.D.	350.064	38.72	U.D.	U.D.	U.D.	U.D.	U.D.	U.D.	U.D.	3.0917	U.D.	U.D.
		U.D.	0.665	15.38	U.D.	U.D.	U.D.	U.D.	U.D.	U.D.	U.D.	338.396	27.596	U.D.	U.D.	U.D.	U.D.	U.D.	U.D.	U.D.	4.592	U.D.	U.D.
		U.D.	0.34	12.95	U.D.	U.D.	U.D.	U.D.	U.D.	U.D.	U.D.	197.635	16.08	U.D.	U.D.	U.D.	U.D.	U.D.	U.D.	U.D.	8.75	U.D.	U.D.
				6.21								256.382	30.26
	Switched transcript	Spl	Thy	mLN	PPs	pLN	Liver	BM	siLP	cLP	Spl	Thy	mLN	PPs	pLN	Liver	BM	siLP	cLP	Spl	Thy	mLN	PPs
		0.694586	0.994	0.9417	U.D.	U.D.	U.D.	U.D.	U.D.	U.D.	0.380952	8.66	2.48	U.D.	U.D.	U.D.	U.D.	U.D.	U.D.	0.890947	8.52	3.15	0.957078
		0.480104	1.5307	2.69989	U.D.	U.D.	U.D.	U.D.	U.D.	U.D.	2.11872	11.05	4.6	U.D.	U.D.	U.D.	U.D.	U.D.	U.D.	0.576101	16.94	1.11	0.268754
		0.834964	0.5021	8.125	U.D.	U.D.	U.D.	U.D.	U.D.	U.D.	1.79517	26.95	4.29	U.D.	U.D.	U.D.	U.D.	U.D.	U.D.	0.62	8.2	2.56	0.671102
												33.81									10.52
	Fig S2D
	weeks after thymectomy	IgM
	0	1.04046	0.645365	1.03689		0.75723	0.714388	1.11543	0.986909	1.21421	1.06188	0.948828
	1	0.682564	0.657667	0.606318	0.768148	0.653777	0.568194	0.937758	0.77126	0.713685	0.46316	0.635105
	2	0.753365	0.876044	0.851338	0.819816	0.645169	0.665616	0.938235	0.807889	0.845374	0.632391	0.663912
	3	0.79842		0.867429	0.855507	0.721239	0.694906	0.803868	0.781168	0.877418	0.788432	0.753927
		IgA
	0	1.32397	0.481641	1.43196			1.06479	0.827214	1.17279	2.55508	1.95032	1.08639
	1	0.32288	0.472559	0.372773	0.444048	1.14968	0.679259	0.679259	0.814683	0.779045	0.415538	0.885959
	2	0.367986	1.10041	0.870053	0.373892	0.994093	0.905493	1.01772	0.675133	0.816893	0.574719	0.450679
	3	0.669018		1.08139	0.669018	1.09224	0.880629	0.62561	0.777537	0.880629	1.11394	0.820944
		IgG2b
	0	1.33721	1.0228	1.23401	0.975999	0.971199	1.27481	1.27601	1.65283	1.27961	1.24241	0.957998
	1	0.749122	1.01676	0.671991	0.819981	0.784698	0.567845	0.810456	0.682421	1.09678	0.550041	0.903061
	2	0.238386	0.708592	0.409658	0.068716	0.458646	0.320116	0.905229	0.571128	1.25929	0.565042	0.675159
	3	0.385073		0.600826	0.243203	0.41561	0.267331	0.75445	0.466799	1.06132	0.535643	0.599
		IgG1
	0	1.33741	1.02295	1.23419			0.971344	1.275	1.2762	1.65307	1.2798	1.2426
	1	1.00218	1.0404	0.829613	0.800658	0.762438	0.724217	1.03461	1.12843	1.40408	0.68368	0.865516
	2	0.9442	1.16764	0.950305	0.713431	0.627961	0.729304	1.14444	1.20549	1.66459	0.698779	0.737851
	3	0.768714		0.956129	0.609412	0.522992	0.588588	0.903029	0.960294	1.31951	0.689583	0.66043
	Fig S2F
	weeks after injection	PBS					GK1.5 (anti-CD4 depleting antibody)
	0	40.01	33.86	90.81	43.44	32	34.27	30.43	29.31	29.66	26.94	31.61	41.43
	2	218.55	107.37	102.05	207.31	62	37.82	213.23	39	269.41	132.8	37.76	317.31
	4	394	481	392	406	234	148	171	572	1333	469	232	1273

## Sheet: Fig S3
	Fig S3B			Fig S3D
	RME-1	R35-72		IgM		IgA		IgG
	41.7	39.9		B220+CD19+ B cells	CD138+ PCs	B220+CD19+ B cells	CD138+ PCs	B220+CD19+ B cells	CD138+ PCs
	43.9	45.6		4055	5896	2393	13551	8213	31387
	32.9	32.9		5917	5512	1782	14081	7743	30176
				4185	5367	2817	15202	8034	38169
				4823	4984	2534	12654	8621	35153

## Sheet: Fig S4
	Fig S4C
	IgE		IgA		IgG1		IgG2b
	Splenic PCs	Thymic PCs	Splenic PCs	Thymic PCs	Splenic PCs	Thymic PCs	Splenic PCs	Thymic PCs
	8.03	43.63	19.04	11.75	127.62	77.62	43.18	130.45
	16.87	23.93	10.88	12.32	182.41	74.53	95.9	125.72
	36.46	38.63	13.79	10.4	177	278.81	195.4	35

## Sheet: Fig S6
	Fig S6C
	% PCs			% IgE+ cells (in PCs)
	B only	B + CD4 T	B + CD4 T + NKT2	B only	B + CD4 T	B + CD4 T + NKT2
	0.96	4.64	8.78	0	0	26.9
	0	2.16	15.9	0	0	7.69
	0.8	4.3	7.19	0	0	18.2
	0.58	3.74	8.18	0	0	5.88

[truncated: 5 more sheets: Fig S7, Fig S11, Fig S12, Fig S13, Fig S15]
